# Supplementary material for: Plant sulphur metabolism is stimulated by photorespiration
Source: Commun Biol. 2019 Oct 16;2:379. doi: 10.1038/s42003-019-0616-y (PMC6795801; doi:10.1038/s42003-019-0616-y)
Supplement: Supplementary file 3 — Supplementary Data 1 [file 42003_2019_616_MOESM3_ESM.xlsx]

## Sheet: Source Data Fig 2
Conditions	Conditions	13C Met all	13C Met C5	13C Met C1-4	13C Cys	33S Met	33S Cys	33S Sulphate	33S Met	33S Cys	13C Ser	13C Gly	13C Asp	Fraction Ser	Fraction Gly	Gly/Ser
O2/CO2	no.	%	%	%	%	%	%	%	µmol/m²	µmol/m²	%	%	%	dimensionless	dimensionless	dimensionless
100-380	1	9.36615	31.0121	3.95467	53.0993	7.43334	46.3052	10.6292	65.8975	80.6359	41.6585	68.0085	15.2275	0.472834	0.710496	0.970374
100-380	1	9.67716	40.5797	1.95154	73.3586	5.24146	65.3056	12.0347	67.5314	87.8146	38.1731	65.8619	15.436	0.477531	0.765164	0.970374
100-380	1	8.12211	29.5402	2.7676	52.3048	5.78943	67.1152	11.332	77.0628	153.858	41.4534	63.7152	15.436	0.47988	0.751801	1.06914
100-380	1	7.43789	36.8998	1.1	62.2358	6.77577	62.5913	13.2646	69.1654	129.451	44.1187	64.3286	14.7689	0.49867	0.742082	0.829274
100-380	1	7.8733	39.4757	1.1	55.8799	8.31009	54.4483	9.04789	64.8082	87.8146	37.9681	69.8485	14.9774	0.439951	0.723859	0.702284
100-380	1	9.49056	33.588	3.4662	51.113	8.20049	61.6865	12.474	69.4377	135.194	46.784	70.7684	14.5187	0.456392	0.742082	0.956264
100-380	1	8.49532	27.3323	3.78609	59.8524	11.3787	57.615	10.9806	73.2502	112.222	35.0977	70.3085	12.6425	0.555041	0.785817	0.779889
21-140	2	6.68323	27.7579	1.41456	76.3927	8.40565	70.9969	10.798	73.1396	68.4353	41.1764	67.4648	14.8649	0.572247	0.821631	0.557669
21-140	2	8.47934	33.0845	2.32806	69.0047	9.6391	63.619	12.7799	72.6668	77.2561	35.973	66.4756	20.7089	0.575875	0.821112	0.613037
21-140	2	6.11175	27.1661	1.1	62.7112	8.98126	73.1049	13.2583	56.1188	70.9555	41.0358	71.2568	15.4592	0.586036	0.825264	0.554209
21-140	2	8.47934	26.5743	3.9556	72.5618	5.0342	46.2281	12.9849	70.7756	63.3948	41.0358	62.8484	17.8364	0.570795	0.840833	0.478079
21-140	2	5.37698	20.6559	1.55724	57.5122	5.85651	69.4159	11.5497	77.3948	86.0769	36.6762	72.0812	17.9355	0.576601	0.849136	0.588814
21-140	2	7.49965	37.8192	1.1	63.8057	8.89903	63.619	9.49947	63.6836	45.7533	38.0825	68.7838	14.5677	0.610712	0.82215	0.533446
21-140	2	8.64262	27.462	3.93777	58.0595	8.98126	56.768	10.9346	63.6836	98.678	44.2704	63.6728	19.9165	0.583133	0.820074	0.682246
21-380	3	11.2223	40.1686	3.98575	71.1511	10.2033	61.8631	12.0363	54.8063	58.9167	52.0168	55.1512	15.3804	0.73366	0.881009	0.223357
21-380	3	10.7827	43.2924	2.65533	70.0472	7.68175	64.3009	12.5807	60.1771	48.0209	52.4205	61.502	16.0999	0.723525	0.887622	0.228963
21-380	3	11.3822	39.8563	4.26366	71.0131	9.73049	70.1516	12.0363	46.1303	31.0236	56.6598	66.8367	14.6609	0.723525	0.870488	0.255592
21-380	3	11.1024	40.481	3.7578	65.6314	8.86372	62.1069	11.2196	41.999	47.1493	59.4859	61.502	15.2776	0.761169	0.891229	0.294834
21-380	3	13.1805	36.1077	7.44868	64.3895	12.0156	57.2313	14.0507	33.7362	58.4808	51.8149	67.5988	10.8578	0.717733	0.889726	0.224758
21-380	3	10.6229	36.1077	4.25167	71.1511	10.7549	62.5945	13.9963	58.1114	44.5343	59.6878	67.0907	16.3055	0.732212	0.881309	0.301842
21-380	3	12.3812	41.1058	5.20012	68.9432	10.6761	70.8829	13.6151	45.7172	32.7669	56.8616	61.756	15.7915	0.688777	0.885217	0.313054
21-800	4	9.33612	39.6951	1.74639	36.4838	7.33275	50.0021	13.7449	55.9082	60.2843	58.8461	49.9467	18.0389	0.697097	0.900363	0.246808
21-800	4	9.33612	38.4786	2.05051	50.814	7.03924	40.5362	7.00488	36.9237	30.7204	49.0251	48.0931	15.8353	0.707226	0.899113	0.1948
21-800	4	9.97281	28.017	5.46178	43.5275	7.84639	35.4392	10.9767	43.3865	54.0304	45.0967	56.5667	15.042	0.722421	0.890865	0.199134
21-800	4	9.41571	41.1548	1.48093	45.7135	7.62626	39.8081	10.9767	55.1004	41.5226	58.8461	48.8875	14.425	0.699629	0.898863	0.28148
21-800	4	9.53509	28.2603	4.8538	39.6413	8.50678	40.5362	11.3377	49.8493	38.1114	55.4088	44.9155	19.1848	0.762939	0.892865	0.155794
21-800	4	11.3258	35.8024	5.20663	39.6413	4.83792	47.0895	11.5785	34.5001	56.8731	57.373	52.5947	17.2456	0.6895	0.889866	0.290149
21-800	4	11.4452	42.3713	3.71362	48.1423	7.91977	36.5314	10.6156	49.8493	49.4821	50.0072	47.2987	14.5131	0.719888	0.895864	0.199134
2-380	5	8.64238	30.649	3.14073	54.5743	5.26641	38.5776	14.6401	53.3644	40.406	22.5302	31.9016	17.6536	0.564797	0.919443	0.238246
2-380	5	7.81749	32.6118	1.6189	48.1225	4.77525	60.2919	10.9121	37.0728	20.6172	24.2366	38.6705	14.8809	0.542841	0.901907	0.131017
2-380	5	8.11019	30.4309	2.53002	46.8321	3.61197	50.2699	12.0418	46.9235	26.847	19.9706	40.6829	17.3617	0.584663	0.931718	0.210028
2-380	5	8.19002	26.287	3.66577	55.8647	3.74122	57.7864	13.2845	45.408	32.3439	20.3972	40.5	18.967	0.538658	0.928211	0.21285
2-380	5	8.29646	29.3404	3.03548	55.8647	4.62014	43.171	17.6903	35.1784	39.673	23.1701	34.6457	15.6835	0.534476	0.912429	0.195919
2-380	5	7.20547	32.1756	1.1	46.8321	3.68952	60.7095	14.5271	51.0911	20.6172	18.4775	40.6829	18.0184	0.54075	0.899569	0.114086
2-380	5	8.66899	29.3404	3.50114	36.5092	4.59429	41.5007	17.0125	50.3334	26.847	20.8238	38.6705	15.4646	0.560615	0.908922	0.252355
0-380	6	5.66946	21.6674	1.66999	27.1783	3.43065	24.586	12.5551	46.4212	40.3473	8.58112	4.80493	5.234	0.387954	0.911504	0.237512
0-380	6	6.49393	34.8914	1.1	33.7706	2.47509	26.5301	12.059	40.4506	28.1718	9.05993	7.88969	4.53521	0.458529	0.906111	0.0798922
0-380	6	6.1275	20.6302	2.50183	23.8822	2.93839	44.4156	9.24799	50.2846	26.6499	6.94518	7.97306	4.65167	0.399966	0.905437	0.253931
0-380	6	6.44812	32.2985	1.1	11.2471	2.56196	32.7511	9.08264	37.6408	27.7914	7.46389	6.22225	7.03921	0.4315	0.905437	0.168554
0-380	6	6.06643	19.8523	2.61996	19.4874	2.59092	27.6965	12.059	49.231	34.2596	7.5437	5.88876	3.95288	0.466037	0.893978	0.280201
0-380	6	6.43286	22.186	2.49458	30.4745	3.63334	32.7511	15.5315	36.236	22.0841	7.823	8.38992	5.87456	0.405973	0.879148	0.237512
0-380	6	5.6542	32.2985	1.1	27.1783	2.70674	38.5834	16.0275	49.231	30.8352	6.94518	8.47329	6.28218	0.470542	0.888585	0.119297

## Sheet: Source Data Fig 3
Conditions	Conditions	Photosynthesis	Vo/Vc	S-flux
O2/CO2	no.	µmol/m²/s	dimensionless	µmol/m²/s
100-380	1	1.67796	1.10778	0.0257694
100-380	1	1.9695	1.0674	0.0248055
100-380	1	2.02693	1.11256	0.0251669
100-380	1	2.19973	1.07205	0.0267333
100-380	1	2.3344	1.07645	0.0204677
100-380	1	2.36312	1.02346	0.0203472
100-380	1	2.64683	1.07412	0.0264924
21-140	2	4.43435	0.757751	0.0185344
21-140	2	4.47715	0.813902	0.0182608
21-140	2	4.816	0.820818	0.020997
21-140	2	5.2561	0.828533	0.0211611
21-140	2	5.44314	0.744867	0.0203403
21-140	2	5.56876	0.75726	0.0190269
21-140	2	6.02546	0.811174	0.0191364
21-380	3	14.1146	0.245528	0.0178259
21-380	3	14.5582	0.243479	0.0160111
21-380	3	14.6907	0.279732	0.0120413
21-380	3	15.2232	0.284014	0.0168051
21-380	3	15.4544	0.289401	0.0113607
21-380	3	15.5187	0.232426	0.0171454
21-380	3	15.755	0.235764	0.0113607
21-800	4	19.1382	0.117612	0.0103277
21-800	4	17.8079	0.154218	0.00683416
21-800	4	20.1503	0.118445	0.0119402
21-800	4	20.1862	0.126302	0.00934237
21-800	4	17.0679	0.113928	0.0114027
21-800	4	16.9595	0.105247	0.00952153
21-800	4	18.5517	0.120904	0.0103277
2-380	5	23.4604	0.0321414	0.0105551
2-380	5	22.3763	0.0250253	0.0140527
2-380	5	21.0045	0.031199	0.0105551
2-380	5	18.5587	0.025323	0.00913418
2-380	5	20.1477	0.0293632	0.00978999
2-380	5	23.459	0.0261444	0.0109923
2-380	5	20.26	0.0302725	0.0139434
0-380	6	19.0641	0.000401177	0.00941857
0-380	6	19.8131	0.00038083	0.0096901
0-380	6	20.5699	0.000453092	0.00751788
0-380	6	23.1469	0.000459934	0.0126769
0-380	6	19.3734	0.000407514	0.00751788
0-380	6	21.4132	0.000398362	0.0096901
0-380	6	19.3738	0.000440295	0.00724635
